# Supplementary material for: Bacteriocin-Producing Escherichia coli Q5 and C41 with Potential Probiotic Properties: In Silico, In Vitro, and In Vivo Studies
Source: Int J Mol Sci. 2023 Aug 10;24(16):12636. doi: 10.3390/ijms241612636 (PMC10454217; doi:10.3390/ijms241612636)
Supplement: Supplementary file 1 [file ijms-24-12636-s001.zip]

Archive with 3 entries (3 files):
- Figure S1.pdf
- Figure S2.pdf
- Table S1, S2, S3.pdf
